# Supplementary material for: Cholecalciferol decreases inflammation and improves vitamin D regulatory enzymes in lymphocytes in the uremic environment: A randomized controlled pilot trial
Source: PLoS One. 2017 Jun 30;12(6):e0179540. doi: 10.1371/journal.pone.0179540 (PMC5493305; doi:10.1371/journal.pone.0179540)
Supplement: S1 Raw Data — (XLSX) [file pone.0179540.s006.xlsx]

## Sheet: Clinical Trial
Group_Dialysis	Group_Treatment	bIL6T0	bIL6T3	bTLR7T0	bTLR7T3	bIFNyT0	bIFNyT3	bTLR9T0	bTLR9T3	bVDRT0	bVDRT3	bCYP27T0	bCYP27T3	bCYP24T0	bCYP24T3	bIL6T0	bIL6T3	bTLR7T0	bTLR7T3	bIFNyT0	bIFNyT3	bTLR9T0	bTLR9T3	bVDRT0	bVDRT3	bCYP27T0	bCYP27T3	bCYP24T0	bCYP24T3	PTHT0	P0	CA0	CA0	25OH	PTHT3	P3	CA3	CA3	25OH3	FGF23T0	FGF23T3
1.0	0.0	280.0	217.5	305.0	266.25	310.0	310.0	1550.0	1616.5	700.0	710.0	247.5	292.5	372.0	272.0	300.0	730.0	240.0	390.0	660.0	2300.0	460.0	1020.0	608.75	303.75	460.0	250.0	185.0	155.0	380.0	4.5	1.12	8.0	14.0	465.0	4.6	1.1	7.9	13.0	880.0	1920.0
1.0	0.0	415.0	358.0	390.0	287.5	400.0	375.0	570.0	570.0	800.0	780.0	315.0	260.0	512.0	460.0	542	155	375.0	525.0	1330	1411.0	540.0	541	1057.5	547.5	300.0	270.0	150.0	150.0	186.0	4.0	1.07	7.6	17.0	260.0	5.1	1.03	6.8	15.0	4560.0	1020.0
1.0	0.0	150.0	240.0	280.0	315.0	750.0	880.0	1350.0	1560.0	750.0	650.0	270.0	200.0	190.0	150.0	150.0	240.0	350.0	380.0	850.0	990.0	1760.0	1625.0	1060.0	790.0	300.0	190.0	190.0	160.0	100.0	3.3	1.34	9.7	16.0	88.0	3.1	1.43	9.6	18.0	360.0	280.0
1.0	0.0	170.0	180.0	350.0	250.0	870.0	580.0	635.0	770.0	790.0	520.0	365.0	195.0	235.0	145.0	170.0	175.0	400.0	350.0	990.0	650.0	820.0	800.0	880.0	410.0	230.0	115.0	235.0	130.0	276.0	4.3	1.25	9.0	11.0	596.0	6.4	1.21	9.1	13.0	760.0	3880.0
1.0	0.0	155.0	210.0	240.0	300.0	680.0	890.0	1970.0	1230.0	990.0	1010.0	270.0	260.0	175.0	160.0	160.0	220.0	280.0	410.0	795.0	990.0	2090.0	1230.0	820.0	880.0	310.0	250.0	200.0	160.0	217.0	4.3	1.23	8.4	10.0	295.0	4.9	1.21	8.4	44.0	220.0	368.0
0.0	0.0	515.0	180.0	185.0	210.0	575.0	630.0	1440.0	1100.0	500.0	800.0	315.0	250.0	200.0	190.0	130.0	190.0	210.0	345.0	920.0	775.0	1530.0	1215.0	430.0	690.0	350.0	270.0	180.0	155.0	696.0	5.8	1.27	9.2	11.0	922.0	6.5	1.3	9.5	13.0	1320.0	2060.0
1.0	0.0	220.0	150.0	230.0	150.0	550.0	440.0	1850.0	445.0	970.0	1050.0	230.0	250.0	170.0	145.0	270.0	160.0	285.0	260.0	670.0	550.0	2100.0	1500.0	1050.0	860.0	300.0	320.0	180.0	150.0	508.0	7.9	1.23	8.8	14.0	518.0	7.5	1.24	8.6	14.0	760.0	272.0
1.0	0.0	245.0	145.0	960.0	200.0	550.0	475.0	2090.0	2090.0	820.0	1000.0	270.0	340.0	165.0	155.0	265.0	155.0	290.0	330.0	755.0	630.0	2540.0	1890.0	730.0	930.0	330.0	230.0	185.0	130.0	387.0	5.9	1.23	9.4	11.0	498.0	5.9	1.18	9.4	11.0	1560.0	1120.0
1.0	0.0	185.0	200.0	205.0	242.0	430.0	615.0	1720.0	1500.0	820.0	1010.0	180.0	350.0	160.0	155.0	200.0	200.0	250.0	350.0	555.0	705.0	2122.0	1500.0	510.0	860.0	270.0	330.0	150.0	160.0	207.0	5.0	1.17	8.3	10.0	189.0	2.5	1.19	9.1	12.0	440.0	400.0
1.0	0.0	170.0	180.0	230.0	200.0	450.0	500.0	1500.0	1085.0	550.0	590.0	150.0	220.0	155.0	140.0	190.0	140.0	295.0	315.0	565.0	600.0	1840.0	1235.0	450.0	510.0	180.0	230.0	140.0	125.0	330.0	6.3	1.29	8.9	18.0	297.0	5.3	1.24	10.0	22.0	7720.0	1320.0
1.0	0.0	185.0	175.0	215.0	235.0	480.0	750.0	565.0	1280.0	850.0	780.0	310.0	340.0	190.0	170.0	190.0	165.0	357.5	472.5	862.5	862.5	1458	578	630.0	880.0	270.0	270.0	190.0	180.0	151.0	6.3	1.28	9.1	12.0	179.0	4.5	1.28	9.0	13.0	400.0	240.0
1.0	0.0	160.0	155.0	186.0	225.0	400.0	620.0	360.0	1325.0	1200.0	1200.0	240.0	250.0	160.0	295.0	140.0	165.0	467.5	547.5	855	410	1266	1060.0	1080.0	1160.0	180.0	320.0	135.0	190.0	202.0	5.8	1.31	9.5	16.0	28.3	7.9	1.3	9.3	12.0	3200.0	5000.0
1.0	0.0	180.0	155.0	220.0	280.0	445.0	920.0	615.0	2155.0	750.0	1010.0	400.0	370.0	200.0	200.0	180.0	160.0	495.0	292.5	664	233	1144	665.0	270.0	880.0	430.0	395.0	140.0	175.0	70.0	4.5	1.24	8.6	15.0	117.0	5.2	1.19	8.4	14.0	20360.0	20960.0
0.0	0.0	165.0	220.0	250.0	285.0	640.0	850.0	510.0	1385.0	850.0	800.0	560.0	425.0	300.0	265.0	180.0	230.0	325.0	440.0	615.0	1700.0	850.0	1065.0	900.0	1360.0	460.0	430.0	350.0	280.0	411.0	8.4	1.2	9.1	10.0	535.0	9.6	1.23	9.4	11.0	5040.0	6140.0
0.0	0.0	140.0	272.0	240.0	415.0	615.0	1515.0	1190.0	2650.0	1430.0	1070.0	310.0	250.0	280.0	315.0	145.0	285.0	285.0	540.0	755.0	2700.0	1365.0	1635.0	1100.0	980.0	300.0	265.0	290.0	300.0	124.0	4.2	1.26	8.5	19.0	116.0	4.5	1.22	8.4	12.0	16480.0	13160.0
0.0	0.0	300.0	300.0	250.0	295.0	940.0	940.0	830.0	1440.0	1030.0	1170.0	290.0	300.0	250.0	230.0	350.0	300.0	285.0	390.0	1080.0	1000.0	930.0	1485.0	580.0	1180.0	380.0	1380.0	275.0	230.0		4.0	1.18	8.0	4.0	533.0		1.26	8.8	4.0	2880.0	2360.0
1.0	1.0	465.0	240.0	425.0	272.5	2060.0	1248.0	2638.5	1950.0	1230.0	1240.0	200.0	1400.0	398.0	240.0	491	140	275.0	230.0	1000.0	530.0	1540.0	840.0	650.0	1050.0	180.0	1000.0	250.0	161.0	251.0	3.8	1.01	7.0	16.0	243.0	3.2	1.04	7.2	26.0	204.0	180.0
1.0	1.0	280.0	291.25	365.0	303.0	1400.0	530.0	2413.0	1710.0	850.0	780.0	240.0	340.0	516.0	204.0	350.0	784.0	270.0	240.0	840.0	585.0	1330.0	560.0	580.0	880.0	270.0	1150	486.0	172.4	629.0	7.1	1.28	8.9	23.0	507.0	8.0	1.32	8.8	53.0	2500.0	5200.0
1.0	1.0	225.0	398.75	375.0	300.0	1075.0	197.0	1620.0	917.0	1650.0	2100.0	210.0	1200.0	470.0	259.0	290.0	160.0	250.0	200.0	1440.0	400.0	720.0	410.0	740.0	1100.0	200.0	1200.0	390.0	266.0	128.0	4.6	1.27	8.8	9.0	104.0	4.8	1.27	9.2	46.0	600.0	520.0
0.0	1.0	375.0	187.5	337.5	230.0	1300.0	270.0	3053.0	510.0	850.0	1010.0	310.0	340.0	450.0	336.0	657	187	722.5	125.0	630.0	710.0	1650.0	458	630.0	690.0	240.0	350.0	464.0	338.0	481.0	4.9	1.25	9.5	14.0	409.0	5.2	1.33	9.6	32.0	2460.0	1840.0
1.0	1.0	284.75	282.5	325.0	248.75	928.0	668.0	2956.0	1080.0	750.0	800.0	270.0	250.0	510.0	254.0	414	118	270.0	250.0	708	541	181	858	580.0	860.0	315.0	395.0	400.0	258.0	572.0	3.7	1.23	9.2	24.0	333.0	3.1	1.26	9.1	68.0	312.0	300.0
0.0	1.0	309.0	370.0	350.0	262.5	154.0	335.0	476.0	695.0	600.0	680.0	240.0	180.0	172.0	186.0	260.0	815.0	270.0	270.0	540	353	443.75	680.0	720.0	670.0	240.0	180.0	185.0	266.0	310.0	4.4	1.35	9.2	20.0	244.0	4.3	1.29	9.3	33.0	576.0	308.0
0.0	1.0	387.0	387.5	331.0	337.5	825.6	714.0	2612.0	1375.0	690.0	650.0	300.0	190.0	304.0	440.0	222	636	1175.0	258.75	609	473	182	1158	800.0	750.0	315.0	200.0	150.0	338.0	318.0	4.5	1.28	8.4	13.0	330.0	3.6	1.21	8.2	37.0	2240.0	1880.0
1.0	1.0	177.0	195.0	315.0	253.0	790.0	650.0	1360.0	970.0	680.0	1500.0	260.0	250.0	210.0	130.0	170.0	200.0	350.0	290.0	890.0	730.0	1560.0	980.0	630.0	1200.0	290.0	280.0	170.0	120.0	161.0	4.6	1.21	8.7	12.0	137.0	5.4	1.31	9.0	38.0	800.0	1080.0
1.0	1.0	190.0	170.0	375.0	185.0	965.0	475.0	1760.0	780.0	570.0	580.0	295.0	230.0	210.0	140.0	185.0	160.0	420.0	200.0	1050.0	530.0	1960.0	800.0	560.0	640.0	275.0	230.0	175.0	140.0	147.0	3.8	1.19	8.4	11.0	86.0	4.0	1.27	8.8	42.0	860.0	520.0
0.0	1.0	260.0	215.0	185.0	265.0	670.0	800.0	1860.0	1300.0	380.0	850.0	190.0	315.0	240.0	140.0	280.0	270.0	235.0	370.0	860.0	1040.0	2260.0	1980.0	390.0	940.0	180.0	340.0	260.0	135.0	496.0	8.6	1.29	9.2	15.0	518.0	8.3	1.31	8.8	47.0	3960.0	3480.0
1.0	1.0	185.0	170.0	390.0	260.0	1000.0	780.0	1970.0	1050.0	380.0	620.0	270.0	330.0	220.0	150.0	185.0	180.0	435.0	290.0	1125.0	870.0	2340.0	1075.0	380.0	670.0	290.0	380.0	175.0	140.0	1775.0	6.7	1.35	9.6	19.0	2264.0	7.7	1.28	8.9	19.0	14740.0	14084.0
1.0	1.0	230.0	205.0	230.0	250.0	560.0	975.0	1490.0	1155.0	530.0	690.0	220.0	420.0	160.0	150.0	240.0	235.0	255.0	300.0	630.0	1200.0	1510.0	1300.0	590.0	750.0	250.0	530.0	150.0	145.0	518.0	2.8	1.27	8.8	13.0	417.0	5.6	1.24	9.4	63.0	600.0	600.0
1.0	1.0	165.0	175.0	180.0	185.0	400.0	475.0	1380.0	745.0	500.0	830.0	200.0	250.0	150.0	140.0	160.0	175.0	200.0	215.0	1490.0	270.0	510.0	875.0	560.0	830.0	220.0	250.0	140.0	130.0	412.0	6.7	1.21	8.5	16.0	290.0	6.2	1.2	9.1	54.0	504.0	340.0
1.0	1.0	180.0	155.0	220.0	200.0	425.0	565.0	1360.0	895.0	650.0	690.0	270.0	280.0	200.0	155.0	195.0	175.0	280.0	250.0	540.0	710.0	1575.0	1000.0	660.0	735.0	275.0	330.0	200.0	140.0	1195.0	7.7	1.26	8.9	18.0	1160.0	6.8	1.24	8.7	45.0	8280.0	2600.0
1.0	1.0	160.0	180.0	240.0	295.0	1435.0	880.0	1500.0	1240.0	650.0	990.0	255.0	280.0	175.0	165.0	160.0	195.0	275.0	350.0	1000.0	500.0	1695.0	1330.0	710.0	890.0	255.0	350.0	200.0	140.0	372.0	5.3	0.99	6.6	12.0	310.0	5.0	0.95	6.9	33.0	1320.0	2060.0
0.0	1.0	170.0	165.0	235.0	186.0	450.0	675.0	1380.0	975.0	1020.0	1115.0	285.0	425.0	160.0	130.0	165.0	175.0	880.0	725.0	270.0	710.0	203	1210.0	750.0	705.0	260.0	395.0	165.0	140.0	640.0	3.9	1.27	8.5	21.0	406.0	3.9	1.31	8.9	49.0	2120.0	2200.0

## Sheet: invitro
incubation	Group	bIL6	bTLR7	bIFNy	bTLR-9	tIL6	tTLR7	tIFNy	tTLR-9	bVDR	bCYP27	bCYP24	tVDR	tCYP27	tCYP24
cel+HEALTH SERUM (HS)	1	60	55	95	95	40	44	65	30	2330	2215	796	650	530	390
cel+HS+25OH	2	40	30	65	60	25	42	60	28	2230	2215	796	640	500	500
cel+HS+1,25OH	3	60	55	100	90	25	42	60	28	2200	2230	590	640	480	460
cel+UREMIC SERUM (US)	7	1060	760	425	1140	380	360	290	430	7600	4280	1625	440	580	840
cel+US+25OH	8	815	690	415	950	380	350	220	430	5360	3950	1485	460	540	670
cel+US+1,25OH	9	940	670	400	100	380	350	220	430	5900	4340	1870	355	555	775
cel+HEALTH SERUM (HS)	1	30	85	115	100	40	44	65	30	1540	3000	695	410	1000	450
cel+HS+25OH	2	35	80	100	130	25	42	60	28	1500	3100	825	410	1200	565
cel+HS+1,25OH	3	35	80	100	130	25	42	60	28	1440	3200	700	410	870	450
cel+UREMIC SERUM (US)	7	400	245	210	355	1125	430	300	530	2000	5960	1250	560	770	740
cel+US+25OH	8	220	240	200	270	1050	430	275	500	1700	5000	990	370	770	660
cel+US+1,25OH	9	220	220	200	260	920	420	265	420	1400	5400	780	370	590	530
cel+HEALTH SERUM (HS)	1	60	55	65	104	40	44	65	30	300	1945	800	260	530	360
cel+HS+25OH	2	40	30	20	60	25	42	60	28	340	1700	950	260	450	300
cel+HS+1,25OH	3	30	30	30	35	25	42	60	28	270	1700	950	260	450	300
cel+UREMIC SERUM (US)	7	180	270	220	410	965	600	410	1450	4600	3945	5300	475	770	1520
cel+US+25OH	8	160	200	165	280	690	600	410	1280	4140	3945	5300	560	770	1520
cel+US+1,25OH	9	170	200	165	280	870	600	375	1300	4000	3945	5300	565	770	1520
cel+HEALTH SERUM (HS)	1	60	55	65	104	40	44	65	30	320	5400	2000	240	560	390
cel+HS+25OH	2	40	30	20	60	25	42	60	28	420	5800	1600	230	730	690
cel+HS+1,25OH	3	30	30	30	35	25	42	60	28	420	5000	870	240	590	490
cel+UREMIC SERUM (US)	7	410	245	185	380	1330	440	340	1810	460	11500	1600	440	1200	2100
cel+US+25OH	8	350	230	170	360	1300	420	320	1800	440	15600	3230	450	1000	2200
cel+US+1,25OH	9	220	180	165	160	1290	410	340	1760	530	13700	3100	490	1100	2000
cel+HEALTH SERUM (HS)	1	60	55	65	104	40	44	65	30	350	1800	870	275	860	780
cel+HS+25OH	2	40	30	20	60	25	42	60	28	420	1800	160	340	1150	1340
cel+HS+1,25OH	3	30	30	30	35	25	42	60	28	340	1700	1700	300	1170	1030
cel+UREMIC SERUM (US)	4	185	200	215	405	430	570	300	760	640	6500	2650	415	1000	1900
cel+US+25OH	5	145	160	175	280	275	370	200	500	520	8600	2240	460	950	1740
cel+US+1,25OH	6	150	155	170	280	340	420	230	575	600	8800	2200	470	960	1770
cel+SU	7	410	245	185	380	660	275	410	460	330	2600	2000	330	1120	1100
cel+SU+25OH	8	350	230	170	360	470	260	400	370	310	2980	1800	230	1000	700
cel+SU+1,25OH	9	220	180	165	160	640	250	375	440	300	2000	1940	330	1000	870
cel+HEALTH SERUM (HS)	1	60	55	65	104	40	44	65	30	640	9000	3900	410	1320	2200
cel+HS+25OH	2	40	30	20	60	25	42	60	28	880	8200	2300	360	1300	2270
cel+HS+1,25OH	3	30	30	30	35	25	42	60	28	770	7800	3700	350	1320	2200
cel+UREMIC SERUM (US)	7	250	275	200	1150	360	220	270	325	740	840	650	255	990	930
cel+US+25OH	8	230	270	200	1000	360	220	270	325	900	350	1000	215	840	960
cel+US+1,25OH	9	230	270	200	1100	360	220	270	325	1000	800	960	270	870	1200
cel+HEALTH SERUM (HS)	1	60	55	65	104	40	44	65	30	1150	1800	2400	460	1000	1800
cel+HS+25OH	2	40	30	20	60	25	42	60	28	1500	1870	2400	510	1000	1800
cel+HS+1,25OH	3	30	30	30	35	25	42	60	28	1100	1870	2400	510	1000	1800
cel+UREMIC SERUM (US)	7	230	410	250	1300	415	530	420	540	470	1150	1211	235	820	920
cel+US+25OH	8	220	230	230	950	300	360	300	435	415	1150	1211	235	820	920
cel+US+1,25OH	9	210	340	240	850	280	360	310	475	460	1150	1211	235	820	920
cel+HEALTH SERUM (HS)	1	60	55	65	104	40	44	65	30	1200	5200	5500	410	1250	1760
cel+HS+25OH	2	40	30	20	60	25	42	60	28	1240	6800	4500	400	1000	1530
cel+HS+1,25OH	3	30	30	30	35	25	42	60	28	1300	3500	4700	440	1100	1650
cel+UREMIC SERUM (US)	7	270	260	205	415	600	260	275	400	540	750	970	215	920	780
cel+US+25OH	8	255	230	200	385	510	240	270	380	575	1200	1400	255	890	990
cel+US+1,25OH	9	250	235	200	980	600	240	300	390	550	1650	350	215	890	840
cel+HEALTH SERUM (HS)	1	60	55	65	104	40	44	65	30	810	2900	4900	350	1300	1900
cel+HS+25OH	2	40	30	20	60	25	42	60	28	700	3600	4600	360	1370	1740
cel+HS+1,25OH	3	30	30	30	35	25	42	60	28	840	6200	3900	350	1230	1580
cel+UREMIC SERUM (US)	7	280	275	465	480	965	600	410	1450	490	880	415	350	1100	1270
cel+US+25OH	8	260	250	460	420	690	600	410	1280	715	1120	260	235	1180	1300
cel+US+1,25OH	9	275	250	420	400	870	600	375	1300	535	740	300	220	1000	915
cel+HEALTH SERUM (HS)	1	60	55	65	104	40	44	65	30	830	4300	5200	300	1200	2130
cel+HS+25OH	2	40	30	20	60	25	42	60	28	835	3800	3500	500	1200	2000
cel+HS+1,25OH	3	30	30	30	35	25	42	60	28	840	2540	3300	400	1000	1900
cel+UREMIC SERUM (US)	7	340	120	470	510	1060	370	440	640	480	350	850	210	1100	1600
cel+US+25OH	8	320	100	465	500	1050	370	450	630	490	350	850	220	1070	1700
cel+US+1,25OH	9	320	100	465	490	1050	350	480	600	460	350	850	300	1000	1320
cel+HEALTH SERUM (HS)	1	60	55	65	104	40	44	65	30	980	1340	1300	515	1230	2000
cel+HS+25OH	2	40	30	20	60	25	42	60	28	990	1340	1300	500	1230	2000
cel+HS+1,25OH	3	30	30	30	35	25	42	60	28	990	1340	1300	500	1230	2000
cel+UREMIC SERUM (US)	7	360	480	495	415	1050	385	520	580	450	1860	1340	280	760	730
cel+US+25OH	8	360	475	440	150	1050	385	520	580	580	2400	1000	375	770	670
cel+US+1,25OH	9	355	450	500	140	1050	385	520	580	660	2400	1000	285	770	670

## Sheet: invitro+Transfected Cells
incubation	Group	bIL6	bTLR7	bIFNy	bTLR-9	tIL6	tTLR7	tIFNy	tTLR-9	bVDR	tVDR	NFkb
siRNA control	0	60	55	95	95	40	44	65	30	100	200	0.2
cel+HEALTH SERUM (HS)	1	65	60	100	100	45	49	70	35	105	205	0.2
cel+UREMIC SERUM (US)	2	400	600	400	600	1000	1000	1500	1000	200	600	0.7
cel+US+25OH	3	390	550	390	550	990	980	1500	980	210	600	0.67
cel+SU+25OH+siRNA	4	320	400	320	400	780	760	1250	760	350	800	0.4
cel+US+1,25OH	5	395	540	395	540	950	950	1450	950	225	620	0.65
cel+US+1,25OH+siRNA	6	315	380	315	380	780	750	1100	750	370	850	0.4
siRNA control	0	320	385	320	385	785	755	1105	755	375	855	0.2
cel+HEALTH SERUM (HS)	1	70	65	105	105	50	54	75	40	110	210	0.2
cel+UREMIC SERUM (US)	2	410	610	410	610	1010	1010	1510	1010	210	610	0.69
cel+US+25OH	3	400	560	400	560	1000	990	1510	990	220	610	0.7
cel+SU+25OH+siRNA	4	330	410	330	410	790	770	1260	770	360	810	0.67
cel+US+1,25OH	5	405	550	405	550	960	960	1460	960	235	630	0.5
cel+US+1,25OH+siRNA	6	325	390	325	390	790	760	1110	760	380	860	0.65
siRNA control	0	76	71	111	111	56	60	81	46	116	216	0.38
cel+HEALTH SERUM (HS)	1	80	75	115	115	60	64	85	50	120	220	0.2
cel+UREMIC SERUM (US)	2	420	620	420	620	1020	1020	1520	1020	220	620	0.7
cel+US+25OH	3	410	570	410	570	1010	1000	1520	1000	230	620	0.67
cel+SU+25OH+siRNA	4	340	420	340	420	800	780	1270	780	370	820	0.51
cel+US+1,25OH	5	415	560	415	560	970	970	1470	970	245	640	0.65
cel+US+1,25OH+siRNA	6	335	400	335	400	800	770	1120	770	390	870	0.49
siRNA control	0	86	81	121	121	66	70	91	56	126	226	0.2
cel+HEALTH SERUM (HS)	1	90	85	125	125	70	74	95	60	130	230	0.2
cel+UREMIC SERUM (US)	2	430	630	430	630	1030	1030	1530	1030	230	630	0.8
cel+US+25OH	3	420	580	420	580	1020	1010	1530	1010	240	630	0.67
cel+SU+25OH+siRNA	4	350	430	350	430	810	790	1280	790	380	830	0.42
cel+US+1,25OH	5	425	570	425	570	980	980	1480	980	255	650	0.65
cel+US+1,25OH+siRNA	6	345	410	345	410	810	780	1130	780	400	880	0.45
